# Supplementary material for: Three new species of Rhaphium from China, with an updated key to Chinese Rhaphium (Diptera, Dolichopodidae, Rhaphiinae)
Source: Zookeys. 2019 Apr 17;840:87–99. doi: 10.3897/zookeys.840.31602 (PMC6482115; doi:10.3897/zookeys.840.31602)
Supplement: XML Treatment for Rhaphium [file zookeys.840.31602-treatment1.xml]

<!DOCTYPE tp:taxon-treatment
  PUBLIC "-//TaxonX//DTD Taxonomic Treatment Publishing DTD v0 20100105//EN" "tax-treatment-NSO.dtd">
<tp:taxon-treatment xmlns:tp="http://www.plazi.org/taxpub"><tp:treatment-meta><kwd-group><label>Taxon classification</label><kwd><named-content xmlns:xlink="http://www.w3.org/1999/xlink" content-type="kingdom">Animalia</named-content></kwd><kwd><named-content xmlns:xlink="http://www.w3.org/1999/xlink" content-type="order">Diptera</named-content></kwd><kwd><named-content xmlns:xlink="http://www.w3.org/1999/xlink" content-type="family">Dolichopodidae</named-content></kwd></kwd-group><mixed-citation publication-type="journal"><person-group><name><surname>Qilemoge</surname><given-names/></name><name><surname>Wang</surname><given-names>Mengqing</given-names></name><name><surname>Yang</surname><given-names>Ding</given-names></name></person-group><article-title>Three new species of <italic><tp:taxon-name><tp:taxon-name-part taxon-name-part-type="genus" reg="Rhaphium">Rhaphium</tp:taxon-name-part></tp:taxon-name></italic> from China, with an updated key to Chinese <italic><tp:taxon-name><tp:taxon-name-part taxon-name-part-type="genus" reg="Rhaphium">Rhaphium</tp:taxon-name-part></tp:taxon-name></italic> (<tp:taxon-name><tp:taxon-name-part taxon-name-part-type="order">Diptera</tp:taxon-name-part></tp:taxon-name>, <tp:taxon-name><tp:taxon-name-part taxon-name-part-type="family">Dolichopodidae</tp:taxon-name-part></tp:taxon-name>, <tp:taxon-name><tp:taxon-name-part taxon-name-part-type="subfamily">Rhaphiinae</tp:taxon-name-part></tp:taxon-name>)</article-title><source>Zookeys</source><day>17</day><month>4</month><year>2019</year><volume>840</volume><fpage>87</fpage><lpage>99</lpage><pub-id pub-id-type="doi">10.3897/zookeys.840.31602</pub-id></mixed-citation></tp:treatment-meta><tp:nomenclature><tp:taxon-name>
            <tp:taxon-name-part taxon-name-part-type="genus" reg="Rhaphium">Rhaphium</tp:taxon-name-part>
          </tp:taxon-name><tp:taxon-authority>Meigen, 1803</tp:taxon-authority><tp:nomenclature-citation-list><tp:nomenclature-citation><tp:taxon-name>
                <tp:taxon-name-part taxon-name-part-type="genus" reg="Rhaphium">Rhaphium</tp:taxon-name-part>
              </tp:taxon-name><comment>Meigen 1803: 272. Type species: <tp:taxon-name><tp:taxon-name-part taxon-name-part-type="genus" reg="Rhaphium">Rhaphium</tp:taxon-name-part><tp:taxon-name-part taxon-name-part-type="species" reg="macrocerum">macrocerum</tp:taxon-name-part></tp:taxon-name> Meigen, 1824.</comment></tp:nomenclature-citation></tp:nomenclature-citation-list></tp:nomenclature><tp:treatment-sec sec-type="diagnosis" id="SECID0E6GAC"><title>Diagnosis.</title><p>Body small to large (1.5–5.7 mm); vertex flat; <abbrev xmlns:xlink="http://www.w3.org/1999/xlink" xlink:title="ocellar bristle(s)" id="ABBRID0EFHAC" xlink:type="simple">oc</abbrev> nearly as long as <abbrev xmlns:xlink="http://www.w3.org/1999/xlink" xlink:title="vertical bristle(s)" id="ABBRID0EJHAC" xlink:type="simple">vt</abbrev>; face obviously narrower than frons; clypeus not obviously separate from face; antenna black, first flagellomere mostly prolonged, 2–10 times longer than wide, arista apical; propleuron with dense pale white hairs, without distinct bristle; hind coxa with or without 1 outer bristle at middle; vein M straight and not bifurcated, R<sub>4+5</sub> parallel or slightly convergent with M in wing apex, <abbrev xmlns:xlink="http://www.w3.org/1999/xlink" xlink:title="length of m-cu / length of distal portion of CuA" id="ABBRID0EPHAC" xlink:type="simple">CuAx ratio</abbrev> less than 1; abdominal segments 1–3 usually with long pale hairs, abdominal segment 6 visible and pubescent; male genitalia connected tightly with pregenital segment, cap-like, cercus varied, often long and narrowed towards tip, sometimes bifurcate, with hairs and bristles at middle (<xref ref-type="bibr" rid="B20">Yang et al. 2011</xref>).</p></tp:treatment-sec><ref-list><ref id="B20"><mixed-citation xmlns:xlink="http://www.w3.org/1999/xlink" xlink:type="simple"><person-group><name name-style="western"><surname>Yang</surname><given-names>D</given-names></name><name name-style="western"><surname>Zhang</surname><given-names>LL</given-names></name><name name-style="western"><surname>Wang</surname><given-names>MQ</given-names></name><name name-style="western"><surname>Zhu</surname><given-names>YJ</given-names></name></person-group> (<year>2011</year>) Fauna Sinica <tp:taxon-name><tp:taxon-name-part taxon-name-part-type="class">Insecta</tp:taxon-name-part></tp:taxon-name> Vol. 53. <tp:taxon-name><tp:taxon-name-part taxon-name-part-type="order">Diptera</tp:taxon-name-part></tp:taxon-name><tp:taxon-name><tp:taxon-name-part taxon-name-part-type="family">Dolichopodidae</tp:taxon-name-part></tp:taxon-name>. Science Press, Beijing, 1241–1273.</mixed-citation></ref></ref-list></tp:taxon-treatment>
