# Supplementary material for: Three new species of Rhaphium from China, with an updated key to Chinese Rhaphium (Diptera, Dolichopodidae, Rhaphiinae)
Source: Zookeys. 2019 Apr 17;840:87–99. doi: 10.3897/zookeys.840.31602 (PMC6482115; doi:10.3897/zookeys.840.31602)
Supplement: XML Treatment for Rhaphium gangchanum [file zookeys.840.31602-treatment2.xml]

<!DOCTYPE tp:taxon-treatment
  PUBLIC "-//TaxonX//DTD Taxonomic Treatment Publishing DTD v0 20100105//EN" "tax-treatment-NSO.dtd">
<tp:taxon-treatment xmlns:tp="http://www.plazi.org/taxpub"><tp:treatment-meta><kwd-group><label>Taxon classification</label><kwd><named-content xmlns:xlink="http://www.w3.org/1999/xlink" content-type="kingdom">Animalia</named-content></kwd><kwd><named-content xmlns:xlink="http://www.w3.org/1999/xlink" content-type="order">Diptera</named-content></kwd><kwd><named-content xmlns:xlink="http://www.w3.org/1999/xlink" content-type="family">Dolichopodidae</named-content></kwd></kwd-group><mixed-citation publication-type="journal"><person-group><name><surname>Qilemoge</surname><given-names/></name><name><surname>Wang</surname><given-names>Mengqing</given-names></name><name><surname>Yang</surname><given-names>Ding</given-names></name></person-group><article-title>Three new species of <italic><tp:taxon-name><tp:taxon-name-part taxon-name-part-type="genus" reg="Rhaphium">Rhaphium</tp:taxon-name-part></tp:taxon-name></italic> from China, with an updated key to Chinese <italic><tp:taxon-name><tp:taxon-name-part taxon-name-part-type="genus" reg="Rhaphium">Rhaphium</tp:taxon-name-part></tp:taxon-name></italic> (<tp:taxon-name><tp:taxon-name-part taxon-name-part-type="order">Diptera</tp:taxon-name-part></tp:taxon-name>, <tp:taxon-name><tp:taxon-name-part taxon-name-part-type="family">Dolichopodidae</tp:taxon-name-part></tp:taxon-name>, <tp:taxon-name><tp:taxon-name-part taxon-name-part-type="subfamily">Rhaphiinae</tp:taxon-name-part></tp:taxon-name>)</article-title><source>Zookeys</source><day>17</day><month>4</month><year>2019</year><volume>840</volume><fpage>87</fpage><lpage>99</lpage><pub-id pub-id-type="doi">10.3897/zookeys.840.31602</pub-id></mixed-citation></tp:treatment-meta><tp:nomenclature><tp:taxon-name>
            <tp:taxon-name-part taxon-name-part-type="genus" reg="Rhaphium">Rhaphium</tp:taxon-name-part>
            <tp:taxon-name-part taxon-name-part-type="species" reg="gangchanum">gangchanum</tp:taxon-name-part>
            <object-id xmlns:xlink="http://www.w3.org/1999/xlink" content-type="zoobank" xlink:type="simple">http://zoobank.org/F056D53D-892F-4AC0-BB88-EE81DA991605</object-id>
          </tp:taxon-name><tp:taxon-status xmlns:xlink="http://www.w3.org/1999/xlink" xlink:type="simple">sp. n.</tp:taxon-status><xref ref-type="fig" rid="F1">Figures 1</xref><xref ref-type="fig" rid="F2">, 4</xref><xref ref-type="fig" rid="F2">, 5</xref></tp:nomenclature><tp:treatment-sec sec-type="diagnosis" id="SECID0EW4AE"><title>Diagnosis.</title><p>First flagellomere about 2.2 times longer than wide; arista with basal segment 0.1 times as long as apical segment. All postocular bristles black. All coxae and femora black; fore tibia mainly yellow, black dorsally, mid tibia yellow, hind tibia mainly black, yellow at middle dorsally; fore tarsomere 1 inflated apically. Fore and mid coxae with black bristles, mid coxa apically with a bunch of black bristles, hind coxa with one black outer bristle. <abbrev xmlns:xlink="http://www.w3.org/1999/xlink" xlink:title="length of m-cu / length of distal portion of CuA" id="ABBRID0E34AE" xlink:type="simple">CuAx ratio</abbrev> 0.5. Surstylus short and thick, nearly square, with one apical protuberance. Cercus bifoliate, outer lobe and inner lobe strip-like, inner lobe 1/4 as long as outer lobe, apically with strong bristles.</p></tp:treatment-sec><tp:treatment-sec sec-type="description" id="SECID0EA5AE"><title>Description.</title><p>Male (Fig. <xref ref-type="fig" rid="F1">1</xref>). Body length 4.8 mm. Wing length 4.2 mm.</p><p>Head metallic green with pale gray pruinescence. Frons with white pruinescence. Face black with pale pruinescence, not as wide as first flagellomere (length). All postocular bristles black. Two <abbrev xmlns:xlink="http://www.w3.org/1999/xlink" xlink:title="ocellar bristle(s)" id="ABBRID0EM5AE" xlink:type="simple">oc</abbrev>, two <abbrev xmlns:xlink="http://www.w3.org/1999/xlink" xlink:title="vertical bristle(s)" id="ABBRID0EQ5AE" xlink:type="simple">vt</abbrev>, two <abbrev xmlns:xlink="http://www.w3.org/1999/xlink" xlink:title="postvertical bristle(s)" id="ABBRID0EU5AE" xlink:type="simple">pvt</abbrev>. Antenna (Fig. <xref ref-type="fig" rid="F2">4</xref>) black; first flagellomere elongated, about 2.2 times longer than wide, apically sharp; arista black, apical position, basal segment 0.1 times as long as apical segment. Proboscis black with black hairs, palpus black with black apical bristle and hairs.</p><p>Thorax metallic green with pale gray pruinescence. Mesonotum without dark spot. Hairs and bristles on thorax black. Five strong <abbrev xmlns:xlink="http://www.w3.org/1999/xlink" xlink:title="dorsocentral bristle(s)" id="ABBRID0E55AE" xlink:type="simple">dc</abbrev>, four irregular pairs of <abbrev xmlns:xlink="http://www.w3.org/1999/xlink" xlink:title="acrostichal bristle(s)" id="ABBRID0EC6AE" xlink:type="simple">acr</abbrev>, two strong <abbrev xmlns:xlink="http://www.w3.org/1999/xlink" xlink:title="notopleural bristle(s)" id="ABBRID0EG6AE" xlink:type="simple">npl</abbrev>, one strong <abbrev xmlns:xlink="http://www.w3.org/1999/xlink" xlink:title="supraalar bristle(s)" id="ABBRID0EK6AE" xlink:type="simple">sa</abbrev>, two strong <abbrev xmlns:xlink="http://www.w3.org/1999/xlink" xlink:title="postalar bristle(s)" id="ABBRID0EO6AE" xlink:type="simple">pa</abbrev>; scutellum with two pairs of <abbrev xmlns:xlink="http://www.w3.org/1999/xlink" xlink:title="scutellar bristle(s)" id="ABBRID0ES6AE" xlink:type="simple">sc</abbrev>, medial pair pubescent, lateral pair strong.</p><p>Legs black, all coxae and femora black; fore tibia mainly yellow, black dorsally, mid tibia yellow, hind tibia mainly black,yellow dorsally at middle; fore tarsomere 1 inflated apically, fore and mid tarsi black from tip of tarsomere 2 onwards, hind tarsus entirely black. Hairs and bristles on legs black. Fore and mid coxae with bristles, mid coxa apically with a bunch of bristles, hind coxa with one outer bristle. All femora with ventral bristles, mid and hind femora each with one preapical bristle. Fore tibia with five <abbrev xmlns:xlink="http://www.w3.org/1999/xlink" xlink:title="anterodorsal bristle(s)" id="ABBRID0EY6AE" xlink:type="simple">ad</abbrev>, six <abbrev xmlns:xlink="http://www.w3.org/1999/xlink" xlink:title="posterodorsal bristle(s)" id="ABBRID0E36AE" xlink:type="simple">pd</abbrev>, and four apical bristles, <abbrev xmlns:xlink="http://www.w3.org/1999/xlink" xlink:title="anteroventral bristle(s)" id="ABBRID0EBAAG" xlink:type="simple">av</abbrev> absent,; mid tibia with two <abbrev xmlns:xlink="http://www.w3.org/1999/xlink" xlink:title="anterodorsal bristle(s)" id="ABBRID0EFAAG" xlink:type="simple">ad</abbrev>, five <abbrev xmlns:xlink="http://www.w3.org/1999/xlink" xlink:title="posterodorsal bristle(s)" id="ABBRID0EJAAG" xlink:type="simple">pd</abbrev>, three <abbrev xmlns:xlink="http://www.w3.org/1999/xlink" xlink:title="anteroventral bristle(s)" id="ABBRID0ENAAG" xlink:type="simple">av</abbrev>, and four apical bristles; hind tibia with three <abbrev xmlns:xlink="http://www.w3.org/1999/xlink" xlink:title="anterodorsal bristle(s)" id="ABBRID0ERAAG" xlink:type="simple">ad</abbrev>, five <abbrev xmlns:xlink="http://www.w3.org/1999/xlink" xlink:title="posterodorsal bristle(s)" id="ABBRID0EVAAG" xlink:type="simple">pd</abbrev>, three <abbrev xmlns:xlink="http://www.w3.org/1999/xlink" xlink:title="anteroventral bristle(s)" id="ABBRID0EZAAG" xlink:type="simple">av</abbrev>, and three apical bristles. Relative lengths of tibia and 5 tarsomeres of fore leg 2.5 : 1.2 : 0.7 : 0.4 : 0.3 : 0.4; mid leg 3.2 : 1.7 : 0.8 : 0.6 : 0.5 : 0.4; hind leg 4.3 : 1.3 : 1.2 : 0.8 : 0.5 : 0.4. Wing hyaline, veins black; M bent medially, M and R<sub>4+5</sub> parallel apically; <abbrev xmlns:xlink="http://www.w3.org/1999/xlink" xlink:title="length of m-cu / length of distal portion of CuA" id="ABBRID0E6AAG" xlink:type="simple">CuAx ratio</abbrev> 0.5. Squama yellow with yellow hairs. Halter yellow.</p><p>Abdomen entirely metallic green with pale gray pruinescence. Hairs and bristles on abdomen black. Male genitalia (Fig. <xref ref-type="fig" rid="F2">5</xref>): epandrium black, nearly as long as wide. Surstylus black, short and thick, nearly square, with one apical protuberance. Cercus yellow, bifoliate, outer lobe and inner lobe strip-like, inner lobe 1/4 as long as outer lobe, both lobes with short bristles.</p><p>Female. Unknown.</p></tp:treatment-sec><tp:treatment-sec sec-type="Types" id="SECID0EKBAG"><title>Types.</title><p>Holotype male, CHINA, Qinghai, Gangchaxian, Shaliuhe, 3,200 m; collected by sweep net in grassland, 2015.VIII.06, leg. Liang Wang. Paratypes: one male, same data as holotype.</p></tp:treatment-sec><tp:treatment-sec sec-type="distribution" id="SECID0EPBAG"><title>Distribution.</title><p>Palaearctic: China (Qinghai).</p></tp:treatment-sec><tp:treatment-sec sec-type="remarks" id="SECID0EUBAG"><title>Remarks.</title><p>The new species is somewhat similar to <italic><tp:taxon-name><tp:taxon-name-part taxon-name-part-type="genus" reg="Rhaphium">R.</tp:taxon-name-part><tp:taxon-name-part taxon-name-part-type="species" reg="heilongjiangense">heilongjiangense</tp:taxon-name-part></tp:taxon-name></italic> Wang, Yang &amp; Masunaga, 2005, but the two species can be separated by several features. In <italic><tp:taxon-name><tp:taxon-name-part taxon-name-part-type="genus" reg="Rhaphium">R.</tp:taxon-name-part><tp:taxon-name-part taxon-name-part-type="species" reg="gangchanum">gangchanum</tp:taxon-name-part></tp:taxon-name></italic>, all postocular bristles are black, the thorax has five <abbrev xmlns:xlink="http://www.w3.org/1999/xlink" xlink:title="dorsocentral bristle(s)" id="ABBRID0EQCAG" xlink:type="simple">dc</abbrev>, and the mid femur is black (Fig. <xref ref-type="fig" rid="F1">1</xref>), the cercus is bifoliate (Fig. <xref ref-type="fig" rid="F2">5</xref>). In <italic><tp:taxon-name><tp:taxon-name-part taxon-name-part-type="genus" reg="Rhaphium">R.</tp:taxon-name-part><tp:taxon-name-part taxon-name-part-type="species" reg="heilongjiangense">heilongjiangense</tp:taxon-name-part></tp:taxon-name></italic>, the middle and lower postocular bristles are yellow, the thorax has eight <abbrev xmlns:xlink="http://www.w3.org/1999/xlink" xlink:title="dorsocentral bristle(s)" id="ABBRID0EHDAG" xlink:type="simple">dc</abbrev>, the mid femur is yellow, the cercus is not bifoliate (<xref ref-type="bibr" rid="B20">Yang et al. 2011</xref>: 1255, fig. 804).</p></tp:treatment-sec><tp:treatment-sec sec-type="etymology" id="SECID0EPDAG"><title>Etymology.</title><p>The specific name refers to the type locality, Gangcha.</p></tp:treatment-sec><tp:treatment-sec><!--Section generated to contain objects referenced in tp:taxon-treatment.--><fig id="F1" position="float" orientation="portrait"><label>Figures 1–3.</label><caption><p>Habitus, lateral view. <bold>1</bold><italic><tp:taxon-name><tp:taxon-name-part taxon-name-part-type="genus" reg="Rhaphium">Rhaphium</tp:taxon-name-part><tp:taxon-name-part taxon-name-part-type="species" reg="gangchanum">gangchanum</tp:taxon-name-part></tp:taxon-name></italic> sp. n. male <bold>2</bold><italic><tp:taxon-name><tp:taxon-name-part taxon-name-part-type="genus" reg="Rhaphium">Rhaphium</tp:taxon-name-part><tp:taxon-name-part taxon-name-part-type="species" reg="tianshuiense">tianshuiense</tp:taxon-name-part></tp:taxon-name></italic> sp. n., male <bold>3</bold><italic><tp:taxon-name><tp:taxon-name-part taxon-name-part-type="genus" reg="Rhaphium">Rhaphium</tp:taxon-name-part><tp:taxon-name-part taxon-name-part-type="species" reg="shaliuhense">shaliuhense</tp:taxon-name-part></tp:taxon-name></italic> sp. n., male. Scale bars: 1 mm.</p></caption><graphic xmlns:xlink="http://www.w3.org/1999/xlink" xlink:href="zookeys-840-087-g001.jpg" position="float" orientation="portrait" xlink:type="simple" id="oo_294740.jpg"/></fig><fig id="F2" position="float" orientation="portrait"><label>Figures 4–7.</label><caption><p><italic><tp:taxon-name><tp:taxon-name-part taxon-name-part-type="genus" reg="Rhaphium">Rhaphium</tp:taxon-name-part><tp:taxon-name-part taxon-name-part-type="species" reg="gangchanum">gangchanum</tp:taxon-name-part></tp:taxon-name></italic> sp. n., male <bold>4</bold> antenna, lateral view <bold>5</bold> genitalia, lateral view. <italic><tp:taxon-name><tp:taxon-name-part taxon-name-part-type="genus" reg="Rhaphium">Rhaphium</tp:taxon-name-part><tp:taxon-name-part taxon-name-part-type="species" reg="shaliuhense">shaliuhense</tp:taxon-name-part></tp:taxon-name></italic> sp. n., male <bold>6</bold> antenna, lateral view <bold>7</bold> genitalia, lateral view. Abbreviations: <abbrev xmlns:xlink="http://www.w3.org/1999/xlink" xlink:title="surstylus" id="ABBRID0E2NAG" xlink:type="simple">sur</abbrev> = surstylus, <abbrev xmlns:xlink="http://www.w3.org/1999/xlink" xlink:title="cercus" id="ABBRID0E6NAG" xlink:type="simple">cer</abbrev> (o) = outer lobe of cercus, <abbrev xmlns:xlink="http://www.w3.org/1999/xlink" xlink:title="cercus" id="ABBRID0EDOAG" xlink:type="simple">cer</abbrev> (i) = inner lobe of cercus. Scale bars: 0.2 mm.</p></caption><graphic xmlns:xlink="http://www.w3.org/1999/xlink" xlink:href="zookeys-840-087-g002.jpg" position="float" orientation="portrait" xlink:type="simple" id="oo_294741.jpg"/></fig></tp:treatment-sec><ref-list><ref id="B20"><mixed-citation xmlns:xlink="http://www.w3.org/1999/xlink" xlink:type="simple"><person-group><name name-style="western"><surname>Yang</surname><given-names>D</given-names></name><name name-style="western"><surname>Zhang</surname><given-names>LL</given-names></name><name name-style="western"><surname>Wang</surname><given-names>MQ</given-names></name><name name-style="western"><surname>Zhu</surname><given-names>YJ</given-names></name></person-group> (<year>2011</year>) Fauna Sinica <tp:taxon-name><tp:taxon-name-part taxon-name-part-type="class">Insecta</tp:taxon-name-part></tp:taxon-name> Vol. 53. <tp:taxon-name><tp:taxon-name-part taxon-name-part-type="order">Diptera</tp:taxon-name-part></tp:taxon-name><tp:taxon-name><tp:taxon-name-part taxon-name-part-type="family">Dolichopodidae</tp:taxon-name-part></tp:taxon-name>. Science Press, Beijing, 1241–1273.</mixed-citation></ref></ref-list></tp:taxon-treatment>
