# Supplementary material for: Three new species of Rhaphium from China, with an updated key to Chinese Rhaphium (Diptera, Dolichopodidae, Rhaphiinae)
Source: Zookeys. 2019 Apr 17;840:87–99. doi: 10.3897/zookeys.840.31602 (PMC6482115; doi:10.3897/zookeys.840.31602)
Supplement: XML Treatment for Rhaphium shaliuhense [file zookeys.840.31602-treatment3.xml]

<!DOCTYPE tp:taxon-treatment
  PUBLIC "-//TaxonX//DTD Taxonomic Treatment Publishing DTD v0 20100105//EN" "tax-treatment-NSO.dtd">
<tp:taxon-treatment xmlns:tp="http://www.plazi.org/taxpub"><tp:treatment-meta><kwd-group><label>Taxon classification</label><kwd><named-content xmlns:xlink="http://www.w3.org/1999/xlink" content-type="kingdom">Animalia</named-content></kwd><kwd><named-content xmlns:xlink="http://www.w3.org/1999/xlink" content-type="order">Diptera</named-content></kwd><kwd><named-content xmlns:xlink="http://www.w3.org/1999/xlink" content-type="family">Dolichopodidae</named-content></kwd></kwd-group><mixed-citation publication-type="journal"><person-group><name><surname>Qilemoge</surname><given-names/></name><name><surname>Wang</surname><given-names>Mengqing</given-names></name><name><surname>Yang</surname><given-names>Ding</given-names></name></person-group><article-title>Three new species of <italic><tp:taxon-name><tp:taxon-name-part taxon-name-part-type="genus" reg="Rhaphium">Rhaphium</tp:taxon-name-part></tp:taxon-name></italic> from China, with an updated key to Chinese <italic><tp:taxon-name><tp:taxon-name-part taxon-name-part-type="genus" reg="Rhaphium">Rhaphium</tp:taxon-name-part></tp:taxon-name></italic> (<tp:taxon-name><tp:taxon-name-part taxon-name-part-type="order">Diptera</tp:taxon-name-part></tp:taxon-name>, <tp:taxon-name><tp:taxon-name-part taxon-name-part-type="family">Dolichopodidae</tp:taxon-name-part></tp:taxon-name>, <tp:taxon-name><tp:taxon-name-part taxon-name-part-type="subfamily">Rhaphiinae</tp:taxon-name-part></tp:taxon-name>)</article-title><source>Zookeys</source><day>17</day><month>4</month><year>2019</year><volume>840</volume><fpage>87</fpage><lpage>99</lpage><pub-id pub-id-type="doi">10.3897/zookeys.840.31602</pub-id></mixed-citation></tp:treatment-meta><tp:nomenclature><tp:taxon-name>
            <tp:taxon-name-part taxon-name-part-type="genus" reg="Rhaphium">Rhaphium</tp:taxon-name-part>
            <tp:taxon-name-part taxon-name-part-type="species" reg="shaliuhense">shaliuhense</tp:taxon-name-part>
            <object-id xmlns:xlink="http://www.w3.org/1999/xlink" content-type="zoobank" xlink:type="simple">http://zoobank.org/623CD00A-D4C1-44E2-9C60-A21AF345A650</object-id>
          </tp:taxon-name><tp:taxon-status xmlns:xlink="http://www.w3.org/1999/xlink" xlink:type="simple">sp. n.</tp:taxon-status><xref ref-type="fig" rid="F1">Figures 3</xref><xref ref-type="fig" rid="F2">, 6</xref><xref ref-type="fig" rid="F2">, 7</xref></tp:nomenclature><tp:treatment-sec sec-type="diagnosis" id="SECID0EIFAG"><title>Diagnosis.</title><p>First flagellomere much elongated, about 7.0 times longer than wide; arista basal segment 0.5 times as long as apical segment. All coxae black, all femora mainly black except hind femur yellow ventrally at base. Fore and mid coxae with yellow bristles, mid coxa apically with a bunch of yellow bristles, hind coxa with one yellow outer bristle. <abbrev xmlns:xlink="http://www.w3.org/1999/xlink" xlink:title="length of m-cu / length of distal portion of CuA" id="ABBRID0EOFAG" xlink:type="simple">CuAx ratio</abbrev> 0.4. Surstylus finger-like, curved apically and rounded, without distinct bristle. Cercus bifoliate, outer lobe strip-like; inner lobe thick, strip-like, apically with three long and strong bristles.</p></tp:treatment-sec><tp:treatment-sec sec-type="description" id="SECID0ESFAG"><title>Description.</title><p>Male (Fig. <xref ref-type="fig" rid="F1">3</xref>). Body length 2.5 mm. Wing length 2.7 mm.</p><p>Head metallic green with pale gray pruinescence. Frons with white pruinescence. Face black with pale pruinescence, not as wide as first flagellomere (length). Upper postocular bristles black, middle and lower postocular bristles yellow. Two <abbrev xmlns:xlink="http://www.w3.org/1999/xlink" xlink:title="ocellar bristle(s)" id="ABBRID0E5FAG" xlink:type="simple">oc</abbrev>, two <abbrev xmlns:xlink="http://www.w3.org/1999/xlink" xlink:title="vertical bristle(s)" id="ABBRID0ECGAG" xlink:type="simple">vt</abbrev>, two <abbrev xmlns:xlink="http://www.w3.org/1999/xlink" xlink:title="postvertical bristle(s)" id="ABBRID0EGGAG" xlink:type="simple">pvt</abbrev>. Antenna (Fig. <xref ref-type="fig" rid="F2">6</xref>) black; first flagellomere elongated, about 7.0 times longer than wide, apically sharp; arista black, apical position, basal segment 0.5 times as long as apical segment. Proboscis brown with yellow hairs. Palpus brown with black apical bristle and hairs.</p><p>Thorax metallic green with pale gray pruinescence. Mesonotum without dark spot. Hairs and bristles on thorax black. Five strong <abbrev xmlns:xlink="http://www.w3.org/1999/xlink" xlink:title="dorsocentral bristle(s)" id="ABBRID0EQGAG" xlink:type="simple">dc</abbrev>, four irregular pairs of <abbrev xmlns:xlink="http://www.w3.org/1999/xlink" xlink:title="acrostichal bristle(s)" id="ABBRID0EUGAG" xlink:type="simple">acr</abbrev>, two strong <abbrev xmlns:xlink="http://www.w3.org/1999/xlink" xlink:title="notopleural bristle(s)" id="ABBRID0EYGAG" xlink:type="simple">npl</abbrev>, one strong <abbrev xmlns:xlink="http://www.w3.org/1999/xlink" xlink:title="supraalar bristle(s)" id="ABBRID0E3GAG" xlink:type="simple">sa</abbrev>, two strong <abbrev xmlns:xlink="http://www.w3.org/1999/xlink" xlink:title="postalar bristle(s)" id="ABBRID0EAHAG" xlink:type="simple">pa</abbrev>; scutellum with two pairs of <abbrev xmlns:xlink="http://www.w3.org/1999/xlink" xlink:title="scutellar bristle(s)" id="ABBRID0EEHAG" xlink:type="simple">sc</abbrev>, medial pair pubescent, lateral pair strong.</p><p>Legs black; all coxae black, all femora mainly black except hind femur yellow ventrally at base. Hairs and bristles on legs black. Fore and mid coxa with yellow bristles, mid coxa apically with a bunch of yellow bristles, hind coxa with one yellow outer bristle. Mid and hind femora each with one preapical bristle. Fore tibia with one <abbrev xmlns:xlink="http://www.w3.org/1999/xlink" xlink:title="anterodorsal bristle(s)" id="ABBRID0EKHAG" xlink:type="simple">ad</abbrev>, one <abbrev xmlns:xlink="http://www.w3.org/1999/xlink" xlink:title="posterodorsal bristle(s)" id="ABBRID0EOHAG" xlink:type="simple">pd</abbrev>, one <abbrev xmlns:xlink="http://www.w3.org/1999/xlink" xlink:title="anteroventral bristle(s)" id="ABBRID0ESHAG" xlink:type="simple">av</abbrev>, and two apical bristles; mid tibia with two <abbrev xmlns:xlink="http://www.w3.org/1999/xlink" xlink:title="anterodorsal bristle(s)" id="ABBRID0EWHAG" xlink:type="simple">ad</abbrev>, two <abbrev xmlns:xlink="http://www.w3.org/1999/xlink" xlink:title="posterodorsal bristle(s)" id="ABBRID0E1HAG" xlink:type="simple">pd</abbrev>, one <abbrev xmlns:xlink="http://www.w3.org/1999/xlink" xlink:title="anteroventral bristle(s)" id="ABBRID0E5HAG" xlink:type="simple">av</abbrev>, and three apical bristles; hind tibia with three <abbrev xmlns:xlink="http://www.w3.org/1999/xlink" xlink:title="anterodorsal bristle(s)" id="ABBRID0ECIAG" xlink:type="simple">ad</abbrev>, four <abbrev xmlns:xlink="http://www.w3.org/1999/xlink" xlink:title="posterodorsal bristle(s)" id="ABBRID0EGIAG" xlink:type="simple">pd</abbrev>, two <abbrev xmlns:xlink="http://www.w3.org/1999/xlink" xlink:title="anteroventral bristle(s)" id="ABBRID0EKIAG" xlink:type="simple">av</abbrev>, and four apical bristles. Relative lengths of tibia and 5 tarsomeres of fore leg 2.7 : 1.4 : 0.6 : 0.5 : 0.3 : 0.4; mid leg 4.0 : 2.1 : 1.0 : 0.5 : 0.4 : 0.5; hind leg 5.0 : 1.5 : 1.3 : 1.0 : 0.6 : 0.5. Wing hyaline, veins black; M bent medially, M and R<sub>4+5</sub> parallel apically; <abbrev xmlns:xlink="http://www.w3.org/1999/xlink" xlink:title="length of m-cu / length of distal portion of CuA" id="ABBRID0EQIAG" xlink:type="simple">CuAx ratio</abbrev> 0.4. Squama yellow with yellow hairs. Halter yellow.</p><p>Abdomen entirely metallic green with pale gray pruinescence. Hairs and bristles on abdomen black. Male genitalia (Fig. <xref ref-type="fig" rid="F2">7</xref>): epandrium black, nearly as long as wide. Surstylus finger-like, curved apically and rounded, without distinct bristle. Cercus bifoliate, outer lobe strip-like, apically with long strong bristles; inner lobe thick, strip-like, apically with three long strong bristles.</p><p>Female. Unknown.</p></tp:treatment-sec><tp:treatment-sec sec-type="Types" id="SECID0E2IAG"><title>Types.</title><p>Holotype male, CHINA, Qinghai, Gangchaxian, Shaliuhe, 3,200 m, collected by sweep net in grassland, 2015.VIII.06, leg. Liang Wang.</p></tp:treatment-sec><tp:treatment-sec sec-type="distribution" id="SECID0EAJAG"><title>Distribution.</title><p>Palaearctic: China (Qinghai).</p></tp:treatment-sec><tp:treatment-sec sec-type="remarks" id="SECID0EFJAG"><title>Remarks.</title><p>The new species is somewhat similar to <italic><tp:taxon-name><tp:taxon-name-part taxon-name-part-type="genus" reg="Rhaphium">R.</tp:taxon-name-part><tp:taxon-name-part taxon-name-part-type="species" reg="daqinggouense">daqinggouense</tp:taxon-name-part></tp:taxon-name></italic> Tang, Wang &amp; Yang, 2016, but the two species can be separated by several features. In <italic><tp:taxon-name><tp:taxon-name-part taxon-name-part-type="genus" reg="Rhaphium">R.</tp:taxon-name-part><tp:taxon-name-part taxon-name-part-type="species" reg="shaliuhense">shaliuhense</tp:taxon-name-part></tp:taxon-name></italic>, there are four pairs of <abbrev xmlns:xlink="http://www.w3.org/1999/xlink" xlink:title="acrostichal bristle(s)" id="ABBRID0EBKAG" xlink:type="simple">acr</abbrev>, all coxae are black, and the surstylus is finger-like, curved apically (Fig. <xref ref-type="fig" rid="F2">7</xref>). In <italic><tp:taxon-name><tp:taxon-name-part taxon-name-part-type="genus" reg="Rhaphium">R.</tp:taxon-name-part><tp:taxon-name-part taxon-name-part-type="species" reg="daqinggouense">daqinggouense</tp:taxon-name-part></tp:taxon-name></italic>, there are eight pairs of <abbrev xmlns:xlink="http://www.w3.org/1999/xlink" xlink:title="acrostichal bristle(s)" id="ABBRID0EUKAG" xlink:type="simple">acr</abbrev>, the all coxae are yellow, except mid coxa is black at basal half, the surstylus is oblanceolate, not curved apically (<xref ref-type="bibr" rid="B11">Tang et al. 2016</xref>: 587, fig. 14).</p></tp:treatment-sec><tp:treatment-sec sec-type="etymology" id="SECID0E3KAG"><title>Etymology.</title><p>The specific name refers to the type locality, Shaliuhe.</p><fig id="F1" position="float" orientation="portrait"><label>Figures 1–3.</label><caption><p>Habitus, lateral view. <bold>1</bold><italic><tp:taxon-name><tp:taxon-name-part taxon-name-part-type="genus" reg="Rhaphium">Rhaphium</tp:taxon-name-part><tp:taxon-name-part taxon-name-part-type="species" reg="gangchanum">gangchanum</tp:taxon-name-part></tp:taxon-name></italic> sp. n. male <bold>2</bold><italic><tp:taxon-name><tp:taxon-name-part taxon-name-part-type="genus" reg="Rhaphium">Rhaphium</tp:taxon-name-part><tp:taxon-name-part taxon-name-part-type="species" reg="tianshuiense">tianshuiense</tp:taxon-name-part></tp:taxon-name></italic> sp. n., male <bold>3</bold><italic><tp:taxon-name><tp:taxon-name-part taxon-name-part-type="genus" reg="Rhaphium">Rhaphium</tp:taxon-name-part><tp:taxon-name-part taxon-name-part-type="species" reg="shaliuhense">shaliuhense</tp:taxon-name-part></tp:taxon-name></italic> sp. n., male. Scale bars: 1 mm.</p></caption><graphic xmlns:xlink="http://www.w3.org/1999/xlink" xlink:href="zookeys-840-087-g001.jpg" position="float" orientation="portrait" xlink:type="simple" id="oo_294740.jpg"/></fig><fig id="F2" position="float" orientation="portrait"><label>Figures 4–7.</label><caption><p><italic><tp:taxon-name><tp:taxon-name-part taxon-name-part-type="genus" reg="Rhaphium">Rhaphium</tp:taxon-name-part><tp:taxon-name-part taxon-name-part-type="species" reg="gangchanum">gangchanum</tp:taxon-name-part></tp:taxon-name></italic> sp. n., male <bold>4</bold> antenna, lateral view <bold>5</bold> genitalia, lateral view. <italic><tp:taxon-name><tp:taxon-name-part taxon-name-part-type="genus" reg="Rhaphium">Rhaphium</tp:taxon-name-part><tp:taxon-name-part taxon-name-part-type="species" reg="shaliuhense">shaliuhense</tp:taxon-name-part></tp:taxon-name></italic> sp. n., male <bold>6</bold> antenna, lateral view <bold>7</bold> genitalia, lateral view. Abbreviations: <abbrev xmlns:xlink="http://www.w3.org/1999/xlink" xlink:title="surstylus" id="ABBRID0E2NAG" xlink:type="simple">sur</abbrev> = surstylus, <abbrev xmlns:xlink="http://www.w3.org/1999/xlink" xlink:title="cercus" id="ABBRID0E6NAG" xlink:type="simple">cer</abbrev> (o) = outer lobe of cercus, <abbrev xmlns:xlink="http://www.w3.org/1999/xlink" xlink:title="cercus" id="ABBRID0EDOAG" xlink:type="simple">cer</abbrev> (i) = inner lobe of cercus. Scale bars: 0.2 mm.</p></caption><graphic xmlns:xlink="http://www.w3.org/1999/xlink" xlink:href="zookeys-840-087-g002.jpg" position="float" orientation="portrait" xlink:type="simple" id="oo_294741.jpg"/></fig></tp:treatment-sec><ref-list><ref id="B11"><mixed-citation xmlns:xlink="http://www.w3.org/1999/xlink" xlink:type="simple"><person-group><name name-style="western"><surname>Tang</surname><given-names>CF</given-names></name><name name-style="western"><surname>Wang</surname><given-names>N</given-names></name><name name-style="western"><surname>Yang</surname><given-names>D</given-names></name></person-group> (<year>2016</year>) <article-title><italic><tp:taxon-name><tp:taxon-name-part taxon-name-part-type="genus">Rhaphium</tp:taxon-name-part></tp:taxon-name></italic> (<tp:taxon-name><tp:taxon-name-part taxon-name-part-type="order">Diptera</tp:taxon-name-part></tp:taxon-name>: <tp:taxon-name><tp:taxon-name-part taxon-name-part-type="family">Dolichopodidae</tp:taxon-name-part></tp:taxon-name>: <tp:taxon-name><tp:taxon-name-part taxon-name-part-type="subfamily">Rhaphiinae</tp:taxon-name-part></tp:taxon-name>) from China with six new species.</article-title><source>Zootaxa</source><volume>4162</volume>(<issue>3</issue>): <fpage>581</fpage>–<lpage>593</lpage>. <ext-link xlink:type="simple" ext-link-type="doi" xlink:href="10.11646/zootaxa.4162.3.11">https://doi.org/10.11646/zootaxa.4162.3.11</ext-link></mixed-citation></ref></ref-list></tp:taxon-treatment>
