# Supplementary material for: Three new species of Rhaphium from China, with an updated key to Chinese Rhaphium (Diptera, Dolichopodidae, Rhaphiinae)
Source: Zookeys. 2019 Apr 17;840:87–99. doi: 10.3897/zookeys.840.31602 (PMC6482115; doi:10.3897/zookeys.840.31602)
Supplement: XML Treatment for Rhaphium tianshuiense [file zookeys.840.31602-treatment4.xml]

<!DOCTYPE tp:taxon-treatment
  PUBLIC "-//TaxonX//DTD Taxonomic Treatment Publishing DTD v0 20100105//EN" "tax-treatment-NSO.dtd">
<tp:taxon-treatment xmlns:tp="http://www.plazi.org/taxpub"><tp:treatment-meta><kwd-group><label>Taxon classification</label><kwd><named-content xmlns:xlink="http://www.w3.org/1999/xlink" content-type="kingdom">Animalia</named-content></kwd><kwd><named-content xmlns:xlink="http://www.w3.org/1999/xlink" content-type="order">Diptera</named-content></kwd><kwd><named-content xmlns:xlink="http://www.w3.org/1999/xlink" content-type="family">Dolichopodidae</named-content></kwd></kwd-group><mixed-citation publication-type="journal"><person-group><name><surname>Qilemoge</surname><given-names/></name><name><surname>Wang</surname><given-names>Mengqing</given-names></name><name><surname>Yang</surname><given-names>Ding</given-names></name></person-group><article-title>Three new species of <italic><tp:taxon-name><tp:taxon-name-part taxon-name-part-type="genus" reg="Rhaphium">Rhaphium</tp:taxon-name-part></tp:taxon-name></italic> from China, with an updated key to Chinese <italic><tp:taxon-name><tp:taxon-name-part taxon-name-part-type="genus" reg="Rhaphium">Rhaphium</tp:taxon-name-part></tp:taxon-name></italic> (<tp:taxon-name><tp:taxon-name-part taxon-name-part-type="order">Diptera</tp:taxon-name-part></tp:taxon-name>, <tp:taxon-name><tp:taxon-name-part taxon-name-part-type="family">Dolichopodidae</tp:taxon-name-part></tp:taxon-name>, <tp:taxon-name><tp:taxon-name-part taxon-name-part-type="subfamily">Rhaphiinae</tp:taxon-name-part></tp:taxon-name>)</article-title><source>Zookeys</source><day>17</day><month>4</month><year>2019</year><volume>840</volume><fpage>87</fpage><lpage>99</lpage><pub-id pub-id-type="doi">10.3897/zookeys.840.31602</pub-id></mixed-citation></tp:treatment-meta><tp:nomenclature><tp:taxon-name>
            <tp:taxon-name-part taxon-name-part-type="genus" reg="Rhaphium">Rhaphium</tp:taxon-name-part>
            <tp:taxon-name-part taxon-name-part-type="species" reg="tianshuiense">tianshuiense</tp:taxon-name-part>
            <object-id xmlns:xlink="http://www.w3.org/1999/xlink" content-type="zoobank" xlink:type="simple">http://zoobank.org/3F1A436B-AF12-49BA-A19A-7F1A163E7584</object-id>
          </tp:taxon-name><tp:taxon-status xmlns:xlink="http://www.w3.org/1999/xlink" xlink:type="simple">sp. n.</tp:taxon-status><xref ref-type="fig" rid="F1">Figures 2</xref><xref ref-type="fig" rid="F3">, 8</xref><xref ref-type="fig" rid="F3">, 9</xref></tp:nomenclature><tp:treatment-sec sec-type="diagnosis" id="SECID0EAQAG"><title>Diagnosis.</title><p>First flagellomere about 1.8 times longer than wide; arista with basal segment 0.1 times as long as apical segment. Legs mainly yellow; fore coxa mainly yellow, black basally, mid and hind coxae mainly black, yellow apically; fore femur black dorsally, hind femur black apically; hind tarsus entirely black. Fore coxa with two black bristles, mid coxa with one black bristle at apical half, apically with a bunch of black bristles, hind coxa with one black outer bristle. <abbrev xmlns:xlink="http://www.w3.org/1999/xlink" xlink:title="length of m-cu / length of distal portion of CuA" id="ABBRID0EGQAG" xlink:type="simple">CuAx ratio</abbrev> 0.52. Surstylus basally thick, apically sharp, with one protuberance. Cercus bifoliate, outer lobe long strip-like, apical curlily with one long strong bristle; inner lobe short, 1/4 as long as outer lobe.</p></tp:treatment-sec><tp:treatment-sec sec-type="description" id="SECID0EKQAG"><title>Description.</title><p>Male (Fig. <xref ref-type="fig" rid="F1">2</xref>). Body length 3.8–4.0 mm. Wing length 3.1–3.3 mm.</p><p>Head metallic green with pale gray pruinescence. Frons with white pruinescence. Face dark metallic green with silvery white pruinescence, not as wide as first flagellomere (length). Upper postocular bristles black, middle and lower postocular bristles yellow. Two <abbrev xmlns:xlink="http://www.w3.org/1999/xlink" xlink:title="ocellar bristle(s)" id="ABBRID0EWQAG" xlink:type="simple">oc</abbrev>, two <abbrev xmlns:xlink="http://www.w3.org/1999/xlink" xlink:title="vertical bristle(s)" id="ABBRID0E1QAG" xlink:type="simple">vt</abbrev>, two <abbrev xmlns:xlink="http://www.w3.org/1999/xlink" xlink:title="postvertical bristle(s)" id="ABBRID0E5QAG" xlink:type="simple">pvt</abbrev>. Antenna (Fig. <xref ref-type="fig" rid="F3">8</xref>) black; first flagellomere elongated, about 1.8 times longer than wide, apically sharp; arista black, apical position, basal segment 0.1 times as long as apical segment. Proboscis black with black hairs, palpus black with black apical bristle and hairs.</p><p>Thorax metallic green with pale gray pruinescence. Mesonotum without dark spot. Hairs and bristles on thorax black. Five strong <abbrev xmlns:xlink="http://www.w3.org/1999/xlink" xlink:title="dorsocentral bristle(s)" id="ABBRID0EIRAG" xlink:type="simple">dc</abbrev>, four irregular pairs of <abbrev xmlns:xlink="http://www.w3.org/1999/xlink" xlink:title="acrostichal bristle(s)" id="ABBRID0EMRAG" xlink:type="simple">acr</abbrev>, two strong <abbrev xmlns:xlink="http://www.w3.org/1999/xlink" xlink:title="notopleural bristle(s)" id="ABBRID0EQRAG" xlink:type="simple">npl</abbrev>, one strong <abbrev xmlns:xlink="http://www.w3.org/1999/xlink" xlink:title="supraalar bristle(s)" id="ABBRID0EURAG" xlink:type="simple">sa</abbrev>, two strong <abbrev xmlns:xlink="http://www.w3.org/1999/xlink" xlink:title="postalar bristle(s)" id="ABBRID0EYRAG" xlink:type="simple">pa</abbrev>; scutellum with two pairs of <abbrev xmlns:xlink="http://www.w3.org/1999/xlink" xlink:title="scutellar bristle(s)" id="ABBRID0E3RAG" xlink:type="simple">sc</abbrev>, medial pair pubescent, lateral pair strong.</p><p>Legs mainly yellow; fore coxa mainly yellow, black basally, mid and hind coxae mainly black, yellow apically; fore femur black dorsally, hind femur black apically; fore tarsus black from tip of tarsomere 2 onwards, mid tarsus from tip of tarsomere 3 onward black, hind tarsus entirely black. Hairs and bristles on legs black. Fore coxa with two bristles, mid coxa with one black bristle at apical half, apically with a bunch of black bristles, hind coxa with one black outer bristle. Mid and hind femora each with one black preapical bristle. Fore tibia with two <abbrev xmlns:xlink="http://www.w3.org/1999/xlink" xlink:title="anterodorsal bristle(s)" id="ABBRID0ECSAG" xlink:type="simple">ad</abbrev>, three <abbrev xmlns:xlink="http://www.w3.org/1999/xlink" xlink:title="posterodorsal bristle(s)" id="ABBRID0EGSAG" xlink:type="simple">pd</abbrev>, and two apical bristles, <abbrev xmlns:xlink="http://www.w3.org/1999/xlink" xlink:title="anteroventral bristle(s)" id="ABBRID0EKSAG" xlink:type="simple">av</abbrev> absent,; mid tibia with three <abbrev xmlns:xlink="http://www.w3.org/1999/xlink" xlink:title="anterodorsal bristle(s)" id="ABBRID0EOSAG" xlink:type="simple">ad</abbrev>, four <abbrev xmlns:xlink="http://www.w3.org/1999/xlink" xlink:title="posterodorsal bristle(s)" id="ABBRID0ESSAG" xlink:type="simple">pd</abbrev>, one <abbrev xmlns:xlink="http://www.w3.org/1999/xlink" xlink:title="anteroventral bristle(s)" id="ABBRID0EWSAG" xlink:type="simple">av</abbrev>, and three apical bristles; hind tibia with two <abbrev xmlns:xlink="http://www.w3.org/1999/xlink" xlink:title="anterodorsal bristle(s)" id="ABBRID0E1SAG" xlink:type="simple">ad</abbrev>, three <abbrev xmlns:xlink="http://www.w3.org/1999/xlink" xlink:title="posterodorsal bristle(s)" id="ABBRID0E5SAG" xlink:type="simple">pd</abbrev>, and three apical bristles, <abbrev xmlns:xlink="http://www.w3.org/1999/xlink" xlink:title="anteroventral bristle(s)" id="ABBRID0ECTAG" xlink:type="simple">av</abbrev> absent. Relative lengths of tibia and 5 tarsomeres of fore leg 2.2 : 1.3 : 1.2 : 0.5 : 0.5 : 0.3; mid leg 3.2 : 1.7 : 1.0 : 0.7 : 0.5 : 0.3; hind leg 4.2 : 1.2 : 1.3 : 1.0 : 0.7 : 0.4. Wing hyaline, veins black; M bent medially, M and R<sub>4+5</sub> parallel apically; <abbrev xmlns:xlink="http://www.w3.org/1999/xlink" xlink:title="length of m-cu / length of distal portion of CuA" id="ABBRID0EITAG" xlink:type="simple">CuAx ratio</abbrev> 0.52. Squama yellow with black hairs. Halter yellow.</p><p>Abdomen entirely metallic green with pale gray pruinescence. Hairs and bristles on abdomen black. Male genitalia (Fig. <xref ref-type="fig" rid="F3">9</xref>): epandrium black, nearly as long as wide. Surstylus yellow, basally thick, apically sharp, with one protuberance, without distinct bristles. Cercus bifoliate, outer lobe long strip-like, curled apically with one long strong bristle; inner lobe short, 1/4 as long as outer lobe, apically sharp with strong bristles.</p><p>Female. Unknown.</p></tp:treatment-sec><tp:treatment-sec sec-type="Types" id="SECID0ETTAG"><title>Types.</title><p>Holotype male, CHINA, Gansu, Tianshui, Maiji Mountain, 1,396 m, collected by sweep net in grassland, 2012.VII.16, leg. Zehui Kang. Paratypes: two males, same data as holotype; four males, Beijing, Miyunxian, Caojialucun, 561 m, collected by sweep net in grassland, 2013.V.23, leg. Xunkun Li.</p></tp:treatment-sec><tp:treatment-sec sec-type="distribution" id="SECID0EYTAG"><title>Distribution.</title><p>Palaearctic: China (Gansu, Beijing).</p></tp:treatment-sec><tp:treatment-sec sec-type="remarks" id="SECID0E4TAG"><title>Remarks.</title><p>The new species is similar to <italic><tp:taxon-name><tp:taxon-name-part taxon-name-part-type="genus" reg="Rhaphium">R.</tp:taxon-name-part><tp:taxon-name-part taxon-name-part-type="species" reg="mediocre">mediocre</tp:taxon-name-part></tp:taxon-name></italic> (Becker, 1922), but the two species can be separated by several features. In <italic><tp:taxon-name><tp:taxon-name-part taxon-name-part-type="genus" reg="Rhaphium">R.</tp:taxon-name-part><tp:taxon-name-part taxon-name-part-type="species" reg="tianshuiense">tianshuiense</tp:taxon-name-part></tp:taxon-name></italic>, the squama with black hairs, the surstylus is basally thick, apically sharp, has one protuberance and the cercus is bifoliate (Fig. <xref ref-type="fig" rid="F3">9</xref>). In <italic><tp:taxon-name><tp:taxon-name-part taxon-name-part-type="genus" reg="Rhaphium">R.</tp:taxon-name-part><tp:taxon-name-part taxon-name-part-type="species" reg="mediocre">mediocre</tp:taxon-name-part></tp:taxon-name></italic>, the squama with yellow hairs, the surstylus is short and thick, the cercus is not bifoliate (<xref ref-type="bibr" rid="B20">Yang et al. 2011</xref>: 1258, fig. 806).</p></tp:treatment-sec><tp:treatment-sec sec-type="etymology" id="SECID0EMVAG"><title>Etymology.</title><p>The specific name refers to the type locality, Tianshui.</p><fig id="F3" position="float" orientation="portrait"><label>Figures 8, 9.</label><caption><p><italic><tp:taxon-name><tp:taxon-name-part taxon-name-part-type="genus" reg="Rhaphium">Rhaphium</tp:taxon-name-part><tp:taxon-name-part taxon-name-part-type="species" reg="tianshuiense">tianshuiense</tp:taxon-name-part></tp:taxon-name></italic> sp. n., male <bold>8</bold> antenna, lateral view <bold>9</bold> Genitalia, lateral view. Abbreviations: <abbrev xmlns:xlink="http://www.w3.org/1999/xlink" xlink:title="surstylus" id="ABBRID0EIWAG" xlink:type="simple">sur</abbrev> = surstylus, <abbrev xmlns:xlink="http://www.w3.org/1999/xlink" xlink:title="cercus" id="ABBRID0EMWAG" xlink:type="simple">cer</abbrev> (o) = outer lobe of cercus, <abbrev xmlns:xlink="http://www.w3.org/1999/xlink" xlink:title="cercus" id="ABBRID0EQWAG" xlink:type="simple">cer</abbrev> (i) = inner lobe of cercus. Scale bars: 0.2 mm.</p></caption><graphic xmlns:xlink="http://www.w3.org/1999/xlink" xlink:href="zookeys-840-087-g003.jpg" position="float" orientation="portrait" xlink:type="simple" id="oo_294742.jpg"/></fig></tp:treatment-sec><tp:treatment-sec><!--Section generated to contain objects referenced in tp:taxon-treatment.--><fig id="F1" position="float" orientation="portrait"><label>Figures 1–3.</label><caption><p>Habitus, lateral view. <bold>1</bold><italic><tp:taxon-name><tp:taxon-name-part taxon-name-part-type="genus" reg="Rhaphium">Rhaphium</tp:taxon-name-part><tp:taxon-name-part taxon-name-part-type="species" reg="gangchanum">gangchanum</tp:taxon-name-part></tp:taxon-name></italic> sp. n. male <bold>2</bold><italic><tp:taxon-name><tp:taxon-name-part taxon-name-part-type="genus" reg="Rhaphium">Rhaphium</tp:taxon-name-part><tp:taxon-name-part taxon-name-part-type="species" reg="tianshuiense">tianshuiense</tp:taxon-name-part></tp:taxon-name></italic> sp. n., male <bold>3</bold><italic><tp:taxon-name><tp:taxon-name-part taxon-name-part-type="genus" reg="Rhaphium">Rhaphium</tp:taxon-name-part><tp:taxon-name-part taxon-name-part-type="species" reg="shaliuhense">shaliuhense</tp:taxon-name-part></tp:taxon-name></italic> sp. n., male. Scale bars: 1 mm.</p></caption><graphic xmlns:xlink="http://www.w3.org/1999/xlink" xlink:href="zookeys-840-087-g001.jpg" position="float" orientation="portrait" xlink:type="simple" id="oo_294740.jpg"/></fig></tp:treatment-sec><ref-list><ref id="B20"><mixed-citation xmlns:xlink="http://www.w3.org/1999/xlink" xlink:type="simple"><person-group><name name-style="western"><surname>Yang</surname><given-names>D</given-names></name><name name-style="western"><surname>Zhang</surname><given-names>LL</given-names></name><name name-style="western"><surname>Wang</surname><given-names>MQ</given-names></name><name name-style="western"><surname>Zhu</surname><given-names>YJ</given-names></name></person-group> (<year>2011</year>) Fauna Sinica <tp:taxon-name><tp:taxon-name-part taxon-name-part-type="class">Insecta</tp:taxon-name-part></tp:taxon-name> Vol. 53. <tp:taxon-name><tp:taxon-name-part taxon-name-part-type="order">Diptera</tp:taxon-name-part></tp:taxon-name><tp:taxon-name><tp:taxon-name-part taxon-name-part-type="family">Dolichopodidae</tp:taxon-name-part></tp:taxon-name>. Science Press, Beijing, 1241–1273.</mixed-citation></ref></ref-list></tp:taxon-treatment>
